# Supplementary material for: Exposure to Light at Night and Risk of Cancer: A Systematic Review, Meta-Analysis, and Data Synthesis
Source: Cancers (Basel). 2024 Jul 26;16(15):2653. doi: 10.3390/cancers16152653 (PMC11311462; doi:10.3390/cancers16152653)
Supplement: Supplementary file 1 [file cancers-16-02653-s001.zip]

Archive with 1 entries (1 files):
- cancers-3042213-supplementary.pdf
